# Supplementary material for: The transformation of Caribbean coral communities since humans
Source: Ecol Evol. 2021 Jul 17;11(15):10098–118. doi: 10.1002/ece3.7808 (PMC8328467; doi:10.1002/ece3.7808)
Supplement: Supplementary file 1 — Table S1 [file ECE3-11-10098-s001.xlsx]

## Sheet: Table S1 
Country	Reference	Data contributor	Pleist.	Holo.	1500-1959	1960-1969	1970-1979	1980-1984	1985-1989	1990-1994	1995-1999	2000-2004	2005-2011
AandB	Adey and Burke 1976						5
AandB	Geister 1980a		1
AandB	Hughes 1750				1
AandB	Wigley 1977						1
AandB		Creary, Marcia											2
Bahamas	Chiappone and Sullivan 1991									5
Bahamas	Chiappone et al. 1999									5
Bahamas	Curran and White 1984		11
Bahamas	Dahl et al. 1974						3
Bahamas	Greenstein et al. 1998		1
Bahamas	Lighty et al. 1982			5
Bahamas	Milliman 1967					3
Bahamas	Newell and Rigby 1957				2	1
Bahamas	Peckol et al. 2003										3
Bahamas	Storr 1964					3
Bahamas	Vaughan 1916				1
Bahamas	Vaughan 1919				1
Bahamas		Bruno, John											12
Bahamas		Creary, Marcia								2	8	6	4
Bahamas		Lang, Judith											545
Bahamas		Mumby, Peter; Harborne, Alastair										10
Barbados	Allard 1994									7
Barbados	Blanchon and Eisenhauer 2001		6
Barbados	Butsch 1939				2
Barbados	Fairbanks 1989		3	14
Barbados	Hughes 1750				2
Barbados	James et al. 1977		6
Barbados	Lewis 1960				3
Barbados	Lewis 1984			13	6			3
Barbados	Liddell and Ohlhorst 1988						1
Barbados	Macintyre 1968					2
Barbados	Macintyre et al. 2007			27	2							29
Barbados	Mesollela 1967		2
Barbados	Nutting 1919				2
Barbados	Ott 1975						6
Barbados	Ott and Auclair 1977						1
Barbados	Pandolfi and Jackson 2006		3
Barbados	Parker and Oxenford 1998							1
Barbados	Stearn et al. 1977						10
Barbados	Tomascik and Sander 1987							16	5
Barbados	Williams & Polunin 2001										2
Barbados		Brathwaite, Angelique						7
Barbados		Oxenford, Hazle								4	1	6	4
Belize	Aronson and Precht 1997			9
Belize	Aronson et al. 1998			31	8		2	2		1
Belize	Aronson et al. 1998			7				2	1	2
Belize	Aronson et al. 2002						1		1
Belize	Beulig 1988								1
Belize	Burke et al. 2004										1
Belize	Dahl et al. 1974						3
Belize	Gischler 2007		4
Belize	Gischler and Hudson 1998			16							2
Belize	James and Ginsburg 1979						12
Belize	Macintyre and Aronson 1997										13
Belize	Macintyre et al. 1981			7				5
Belize	McClanahan and Muthiga 1998						3				3
Belize	Miller & Macintyre1977						7
Belize	Pandolfi and Budd 2008											6	5
Belize	Peckol et al. 2003										8
Belize	Purdy et al. 1975						1
Belize	Rutzler and Macintyre 1982						8
Belize	Shinn et al. 1982			4				1
Belize	Stoddart 1962					18
Belize	Tebbutt 1975		1
Belize	Williams and Polunin 2001										5
Belize		Bruno, John											46
Belize		Hardt, Marah; Paredes, Gustavo										12
Belize		Koltes, Karen								1	4	5	7
Belize		McField, Melanie									28
BVI	Adey and Burke 1976						5
BVI		Dunne, Brown					5
BVI		Forrester, Graham								12	20	20	32
Cayman	Bush 1998									3
Cayman	Coelho and Manfrino 2007											3
Cayman	Hunter and Jones 1996		17
Cayman	Rigby and Roberts 1976					70
Cayman	Roberts 1971					2	5
Cayman	Roberts 1994						2
Cayman	Roberts et al. 1977						3
Cayman	Williams & Polunin 2001										6
Cayman		Croy, McCoy; Bush, Philippe									4	4
Cayman		Fenner, Douglas							6
Cayman		Manfrino, Carrie									2	1	1
Cayman		Miller, Jeff								38
Cayman		Weil, Ernesto (CRTR Program)											8
Colombia	Diaz et al. 1996									10
Colombia	Erhardt & Werding 1975					4
Colombia	Garzon-Ferreira 1998									4
Colombia	Garzon-Ferreira and Kielman 1993							1
Colombia		Gayle, Peter								1
Colombia	Geister 1986					6
Colombia	Kucurko 1977						2
Colombia	Liddell and Ohlhorst 1988						1
Colombia	Milliman 1969					4
Colombia	Pandolfi & Jackson 2007		1
Colombia	Werding & Sanchez 1989							3
Colombia		CARICOMP									2	6	3
Colombia		Friedlander, Alan										33
Colombia		Rodriguez-Ramirez, Alberto								2	5	5	1
Costa Rica	Cortes 1993							1		1
Costa Rica	Cortes 1994									2
Costa Rica	Cortes and Guzman 1985							8
Costa Rica	Cortes and Risk 1984							6
Costa Rica	Cortes and Risk 1985							4
Cuba	Alcolado et al. 1998									2
Cuba	Chiappone et al. 2001										6
Cuba	Henderson 1914				1
Cuba	Kuhlmann 1971					19
Cuba	Williams & Polunin 2001										2
Cuba		Alcolado, Pedro								2	5
Cuba		Bruno, John											10
Cuba		Hardt, Marah; Paredes, Gustavo											30
Dominica		Creary, Marcia											9
DR	Geister 1980b		2
DR	Geraldes & de Calventi 1978					1	6
DR	Klaus and Budd 2003		2
DR	Stemann and Johnson 1992			4
DR		CARICOMP								1	2	1
Dutch Caribbean	Adey and Burke 1976						1
Dutch Caribbean	Bak 1975						3
Dutch Caribbean	Bak 1976						9
Dutch Caribbean	Bak and Luckhurst 1980						13
Dutch Caribbean	Bries et al. 2004						1				1
Dutch Caribbean	De Meyer 1998									3	6
Dutch Caribbean	Edmunds et al. 1990								1
Dutch Caribbean	Focke 1978			5	1
Dutch Caribbean	Liddell and Ohlhorst 1988						1
Dutch Caribbean	Nagelkerken and Nagelkerken 2004					1						1
Dutch Caribbean	Pandolfi & Jackson 2001		2
Dutch Caribbean	Roos 1971					47
Dutch Caribbean	Scatterday 1974						3
Dutch Caribbean	Van der Horst 1927				4
Dutch Caribbean	van der Land 1977						5
Dutch Caribbean	van Duyl 1985							165
Dutch Caribbean	van't Hof 1983							5
Dutch Caribbean		Bak, Rolf							13
Dutch Caribbean		Bak, Rolf; Nugues, Maggy					6	6		11	8	9	9
Dutch Caribbean		Buchan, Kenny								2	6	2
Dutch Caribbean		CARICOMP								1	2
Dutch Caribbean		Nagelkerkan, Ivan					8					8
Dutch Caribbean		Sommer, Brigitte											41
Dutch Caribbean		Steneck, Bob										1	31
Dutch Caribbean		Vermeij, Mark (CARMABI)										1	1
Dutch Caribbean		Weil, Ernesto (CRTR Program)											21
Florida	Agassiz 1880				3
Florida	Agassiz 1883				6
Florida	Banks et al. 2007			6
Florida	Bright 1981						1
Florida	Burns 1985							13
Florida	Chiappone and Sullivan 1997									8
Florida	Davis 1977						1
Florida	Davis 1982						13
Florida	Dustan 1985						6
Florida	Goldberg 1973						2
Florida	Greenstein and Pandolfi 1997									1
Florida	Grimm and Hopkins 1977						5
Florida	Hubbard et al. 2004			10
Florida	Jaap 1981						2
Florida	Jaap et al. 1988							6
Florida	Jaap et al. 1989						29
Florida	Lighty 1977			5
Florida	Lighty et al. 1978			9
Florida	Lirman and Fong 1997									2
Florida	Marszalek et al. 1977						5
Florida	Murdoch and Aronson 1999										1
Florida	Pandolfi and Greenstein 1997									1
Florida	Porter and Meier 1992								4
Florida	Porter et al. 1982						5
Florida	Shinn 1980		1	2	2		4
Florida	Shinn et al. 1981			10			1
Florida	Somerfield et al. 2008										3
Florida	Toscano and Lundberg 1998			16
Florida	Vargas-Angel et al. 2003											1
Florida	Vaughan 1916				1
Florida	Wheaton 1981						4
Florida	Wheaton and Jaap 1988							8
Florida		Atkinson, Andrea										3	100
Florida		CARICOMP										3
Florida		Chiappone, Mark									80	131	184
Florida		Colella, Mike; Ruzicka, Rob									211	282	497
Florida		Dustan, Phil					13	8
Florida		Hardt, Marah; Paredes, Gustavo											16
Florida		Jaap, Walter					5		5	10
Florida		Pandolfi, John								2	1
Florida		Weil, Ernesto								114
Flower Garden	Bright et al. 1984						2
Flower Garden	Gittings 1991						1
Flower Garden		Caldow, Chris (NOAA)											16
GandM	Adey and Burke 1976			4			2
GandM	Adey et al. 1977			4			9
GandM	Battistini 1978						3
GandM	Battistini and Petit 1979						5
GandM	Bouchon and Laborel 1992								1
GandM	Bouchon and Laborel 1993								1
GandM	Bouchon et al. 1985							2
GandM	Lighty et al. 1982			2
GandM		Bouchon, Claude										28	55
Grenada	Adey and Burke 1976						1
Grenada	Goodwin et al. 1976						6
Grenada		Creary, Marcia; Mitchell, Jerry											7
Grenada		Weil, Ernesto (CRTR Program)											12
Haiti	Beebe 1928				2
Haiti	Dodge et al. 1983		5
Honduras	Riegl et al. 2009										2	1	1
Honduras		Fenner, Douglas							4
Jamaica	Bonem and Stanley 1977						20
Jamaica	Boss and Liddell 1987		1
Jamaica	Dahl et al. 1974						4
Jamaica	Goreau & Goreau 1973						2
Jamaica	Goreau 1959				9
Jamaica	Goreau and Wells 1967					3
Jamaica	Knowlton et al. 1990							7	10
Jamaica	Liddell and Ohlhorst 1987						10	1
Jamaica	Liddell and Ohlhorst 1992							1
Jamaica	Rylaarsdam 1983						3
Jamaica	Wapnick et al. 2004			9	6		5					2
Jamaica	Williams and Polunin 2001										8
Jamaica	Woodley and Robinson 1977						8
Jamaica		Dustan, Phil					9
Jamaica		Gayle, Peter; Charpentier, Bernadette									4	3	21
Jamaica		Hardt, Marah											14
Jamaica		Hughes, Terry					4	7	11	1
Jamaica		Loya, Yossi				12
Mexico	Arias-Gonzalez et al. 2008										3
Mexico	Blanchon et al. 2009		4
Mexico	Bonet 1967					1
Mexico	Busby 1966				4
Mexico	Chavez 1970					2
Mexico	Farrell 1983							13
Mexico	Fenner 1988								2
Mexico	Ferr-D'Amare 1985							12
Mexico	Freeland 1971					3	3
Mexico	Heilprin 1890				2	2
Mexico	Horta-Puga 2003										2
Mexico	Jordan 1978						12
Mexico	Jordan and Martin 1987						6
Mexico	Jordan et al. 1981						2	6
Mexico	Kornicker and Boyd 1962					9
Mexico	Kornicker et al. 1959				2
Mexico	Kuhlmann 1975					19
Mexico	Lara et al. 1992								16
Mexico	Liddell and Ohlhorst 1988								2
Mexico	Logan et al. 1969					30
Mexico	Macintyre et al. 1977			1			5
Mexico	Moore 1958				4
Mexico	Murray 1991									2
Mexico	Nelson 1991								2
Mexico	Rannefeld 1972						4
Mexico	Rigby & Macintyre 1966					22
Mexico	Roy 2004											4
Mexico	Ruiz-Renteria et al. 1998							6		6
Mexico	Secretaria de Marina 1987								14
Mexico	TJ Nelson 1991									2
Mexico	Villalobos 1971					4
Mexico	Wantland and Pusey 1975						2
Mexico		Arias, Ernesto										9	23
Mexico		Blanchon, Perry		17	2	1						1
Mexico		Fenner, Douglas						23	12
Mexico		Hardt, Marah; Paredes, Gustavo											8
Mexico		Hardt, Marah; Paredes, Gustavo										8
Mexico		Reyes Bonilla, Hector
Mexico		Reyes Bonilla, Hector											42
Mexico		Rodriguez-Martinez, Rosa									2	5	3
Mexico		Rodriguez-Martinez, Rosa								2	5	3	1
Nicaragua	Ryan et al. 1998									2
Nicaragua		CARICOMP								2	6
Panama	Aronson et al. 2004			42							2	36
Panama	Cramer et al 2012				5
Panama	Dahl et al. 1974						14
Panama	Guzman et al. 1991								36
Panama	Macintryre and Glynn 1976			18
Panama	Ogden and Ogden 1993						4
Panama	Porter 1972						2
Panama	Robertson and Glynn 1977						20
Panama		Cramer, Katie											6
Panama		Guzman, Hector							129	154	139	139	209
Panama		Weil, Ernesto (CRTR Program)											6
Puerto Rico	Acevedo 1989								34
Puerto Rico	Adey and Burke 1976						2
Puerto Rico	Almy and Carrion-Torres 1963					18
Puerto Rico	Garcia et al. 1998										7
Puerto Rico	Garrison et al. 2005									6	3
Puerto Rico	Glynn 1973				2
Puerto Rico	Hubbard et al. 1997		1	54	2		2
Puerto Rico	Macintryre et al. 1983			6	1		3
Puerto Rico	Morelock et al. 1977					1	11
Puerto Rico	Pressick 1970					8
Puerto Rico	Riegl et al. 2009											2
Puerto Rico	Szmant-Froelich 1972						14
Puerto Rico	Weil, Ernesto												2
Puerto Rico		Caldow, Chris										91	157
Puerto Rico		CARICOMP								2	10	10	14
Puerto Rico		Weil, Ernesto										2	67
StKittsNevis	Adey and Burke 1976						4
StKittsNevis		Creary, Marcia											4
StKittsNevis		Lang, Judith											139
StLucia		Creary, Marcia											9
StLucia	Roberts 1972						7
StVincentGrenadines	Adams 1968					12
StVincentGrenadines	Adey and Burke 1976						2
StVincentGrenadines	Goodwin et al. 1976						8
StVincentGrenadines	Lewis 1975						8
StVincentGrenadines		Creary, Marcia											4
TandC	Dikou et al. 2009												14
TandC		CARICOMP									2
TandT	Kenny 1998						4
TandT	Laydoo 1990							15
TandT		Alemu, Jahson								1	4	5	6
USVI	Adey and Burke 1976			4
USVI	Adey et al. 1977a			3	2		14
USVI	Adey et al. 1977b						2
USVI	Adey et al. 1977c			14
USVI	Bythell et al. 1993								15	16
USVI	Dahl et al. 1974						6
USVI	Edmunds et al. 1990								11
USVI	Gladfelter et al. 1977						10
USVI	Hubbard et al. 1994			2			1		2	6
USVI	Hubbard et al. 2005			17	3		4
USVI	Lighty et al. 1982			4	1
USVI		Lundgren, Ian; Zandy Hilis Starr							1	4	4	3	1
USVI	Macintyre and Adey 1990			3			2
USVI		Miller, Jeff							1	10	9	6
USVI	Riegl et al. 2009											2
USVI	Rogers et al. 1983						3	28
USVI	Rogers and Miller 2006								4	2
USVI		Smith, Tyler; Nemeth, Rick										69	120
USVI		Steneck, Bob						1	1
USVI	Witman 1992								4	4
USVI		Atkinson, Andrea									2	25	48
USVI		Caldow, Chris										133	210
USVI		Edmunds, Peter							8	14	15	15	18
USVI		Lundgren, Ian; Hilis-Starr, Zandy							1	4	4	3	1
USVI		Miller, Jeff							1	10	9	6
USVI		Rogers, Caroline					6	8
Venezuela	Antonius 1980					5
Venezuela	Bone et al. 1998										3
Venezuela	Weiss et al. 1978						6
Venezuela		Bastidas, Carolina; Croquer, Aldo										4	8

## Sheet: Table S1 reference list
References for Table S1
Acevedo R, Morelock J, Olivieri RA (1989) Modification of coral reef zonation by terrigenous sediment stress. Palaios 4: 92-100.
Adams RD (1968) The leeward reefs of St. Vincent, West Indies. Journal of Geology 76: 587-595.
Adey W, Gladfelter W, Ogden J, Dill R (1977b) Field guidebook to the reefs and reef communities of St. Croix, Virgin Islands. 3rd International Symposium on Coral Reefs. Miami: The Atlantic Reef Committee. 52 p.
Adey WH (1975) The algal ridges and coral reefs of St. Croix: their structure and Holocene development. Smithsonian Institution.
Adey WH, Adey PJ, Burke R, Kaufman L (1977a) The Holocene reef systems of Eastern Martinique, French West Indies. Atoll Research Bulletin 218, Smithsonian Institution, Washington, D. C.
Adey WH, Burke R (1976) Holocene bioherms (algal ridges and bank-barrier reefs) of the eastern Caribbean. Geological Society of America Bulletin 87: 95-109.
Adey WH, Macintyre IG, Stuckenrath R (1977c) Relict barrier reef system off St. Croix: It's implications with respect to late Cenozoic coral reef development in the Western Atlantic. Proceedings of the 3rd International Coral Reef Symposium, Miami, Florida, pp. 15-21.
Agassiz A (1883) Explorations of the surface fauna of the Gulf Stream, under the auspices of the United States Coast Survey. II. The Tortugas and Florida reefs. Memoirs of the American Academy of Arts and Sciences 2: 107-133.
Agassiz L (1880) Report on the Florida reefs. Memoirs of the Museum of Comparative Zoology at Harvard College 7: 1-61.
Alcolado P, Menéndez G, García-Parrado P, Zúñiga P, Martínez-Darana D, Sosa B, Gómez R (1998) Cayo Coco, Sabana-Camagüey Archipielago, Cuba. Caribbean Coastal Marine Productivity (Caricomp): Coral Reef, Seagrass, and Mangrove Site Characteristics. UNESCO. Paris, pp.221-228.
Allard A (1994) Changes in coral community structure in Barbados: effects of eutrophication and reduced grazing pressure. MSc Thesis: McGill University.
Almy CC, Carrión-Torres C (1963) Shallow-water stony corals of Puerto Rico. Caribbean Journal of Science 3: 133-162.
Antonius A (1980) Occurrence and distribution of stony corals in the Gulf of Cariaco, Venezuela. Internationale Revue Gesamten Hydrobiologie 65: 321-338.
Arias-González JE, Legendre P, Rodríguez-Zaragoza FA (2008) Scaling up beta diversity on Caribbean coral reefs. Journal of Experimental Marine Biology and Ecology 366: 9
Aronson RB, Macintryre IG, Precht WF, Murdoch T, Wapnick C (2002) The expanding scale of species turnover events on coral reefs in Belize. Ecological Monographs 72: 233-249.
Aronson RB, Macintyre IG, Wapnick CM, O’Neill MW (2004) Phase shifts, alternative states, and the unprecedented convergence of two reef systems. Ecology 85: 1876-1891.
Aronson RB, Precht WF (1997) Stasis, biological disturbance, and community structure of a Holocene coral reef. Paleobiology 23: 326-346.
Aronson RB, Precht WF, Macintyre IG (1998) Extrinsic control of species replacement on a Holocene reef in Belize. Coral Reefs 17: 223-230.
Bak RP (1975) Ecological aspects of the distribution of reef corals in the Netherlands Antilles. Bijdragen tot de Dierkunde 45: 181-190
Bak RPM (1976) Coral reefs and their zonation in the Netherlands Antilles. American Association of Petroleum Geologists Studies in Geology 4: 3-16.
Bak RPM, Luckhurst BE (1980) Constancy and change in coral reef habitats along depth gradients in Curaçao. Oecologia 47: 145-155.
Banks KW, Riegl BM, Shinn EA, Piller WE, Dodge RE (2007) Geomorphology of the southeast Florida continental reef tract (Miami-Dade, Broward, and Palm Beach counties, USA). Coral Reefs 26: 617-633.
Battistini R (1978) Les recifes cralliens de la Martinique: comparaison avec ceux du sud-ouest de l'Ocean Indien. Cahiers O.R.S.T.O.M. Oceanographie 16: 157-177.
Battistini R, Petit M (1979) Récifs coralliens, constructions alguaires et arrecifes à la Guadeloupe, Marie Galante et la Désirade. Atoll Research Bulletin 234: 1–8.
Beebe W (1928) Beneath tropic seas. Putnam.
Beulig A (1988) Coral composition of a fringing reef within the Belizean reef system. Proceedings of the 6th International Coral Reef Symposium 3: 205-209.
Blanchon P, Eisenhauer A (2001) Multi-stage reef development on Barbados during the Last interglaciation. Quaternary Science Reviews 20: 1093-1112.
Blanchon P, Eisenhauer A, Fietzke J, Liebetrau V (2009) Rapid seal-level rise and reef back-stepping at the close of the last interglacial highstand. Nature 458: 881-885.
Bone D, Pérez D, Villamizar A, Penchaszadeh P, Klein E (1998) Parque Nacional Morrocoy, Venezuela. In: Kjerfve B, editor. CARICOMP- Caribbean coral reef, seagrass and mangrove sites Coastal Region and Small Island Papers 3. Paris: UNESCO. pp. 151-160.
Bonem RM, Stanley GD (1977) Zonation of a lagoonal patch reef; analysis, comparison and implications for fossil biohermal assemblages. Proceedings of the 3rd International Coral Reef Symposium, Miami 2: 175- 181.
Bonet F (1967) Biogeología subsuperficial del arrecife Alacranes, Yucatán. Boletín del Instituto de Geología Universidad Nacional Autónoma de México 80: 1-192.
Boss SK, Liddell WD (1987) Back-reef and fore-reef analogs in the Pleistocene of North Jamaica: Implications for facies recognition and sediment flux in fossil reefs. Palaios 2: 219-228.
Bouchon C, Bouchon-Navaro Y, Louis M, Laborel J (1985) Influence of the degradation of coral assemblages on the fish communities of Martinique (French West Indies). Gulf and Caribbean Fisheries Institute 38: 452-468.
Bouchon C, Laborel J (1990) Coral assemblages of the Grand Cul-de-sac marin in Guadeloupe (Lesser Antilles). Annales de l'institute oceanographique 66 (1-2): 19-36.
Bries JM, Debrot A, Meyer DL (2004) Damage to the leeward reefs of Curacao and Bonaire, Netherlands Antilles from a rare storm event: Hurricane Lenny, November, 1999. Coral Reefs 23: 297-307.
Bright TJ (1981) A brief comparison of the reef system off Key Largo Florida with the Flower Garden reef system, northwestern Gulf of Mexico. In: NOAA Technical Report CZ/SP-1. Key Largo Coral Reef National Marine Sanctuary Deep Water Resources Survey. NOAA Office of Coastal Zone Management. pp. 69-79.
Bright TJ, Kraemer GP, Minnery GA, Viada ST (1984) Hermatypes of the Flower Garden Banks, northwestern Gulf of Mexico: A comparison to other western Atlantic reefs. Bulletin of Marine Science 34: 461-476.
Burke CD, McHenry TM, Bischoff WD, Huttig ES, Yang W, Thorndyke L (2004) Coral mortality recovery and reef degradation at Mexico Rocks Patch Reef Complex, Northern Belize, Central America: 1995-1997. Hydrobiologia 530/531: 481-487.
Burns TP (1985) Hard-coral distribution and cold-water disturbances in South Florida: Variation and depth location. Coral Reefs 4: 117-124.
Busby RF (1966) Sediments and reef corals of Cayo Arenas, Campeche Bank, Yucatan, Mexico. U. S. Naval Oceanographic Office Technical Report 137, Washington, D. C.
Bush PG (1998) Grand Cayman, British West Indies. In: Kjerfve B, editor. CARICOMP - Caribbean coral reef, seagrass and mangrove sites Coastal region and small island papers 3. Paris: UNESCO. pp. 35-42.
Butsch RS (1939) The reef builders of Barbados. Journal of the Barbados Museum and Historical Society 6: 129-139.
Bythell JC, Gladfelter EH, Bythell M (1993) Chronic and catastrophic natural mortality of three common Caribbean reef corals. Coral Reefs 12: 143-152.
Chávez E, Hidalgo E, Sevilla L (1970) Datos acerca de las comunidades bentónicas del arrecife Lobos, Veracruz. Revista de la Sociedad Mexicana de Historia Natural 31: 211-280.
Chiappone KM, Sullivan KM, Lott C (1996) Hermatypic scleractinian corals of the Southeastern Bahamas: A comparison to Western Atlantic reef systems. Caribbean Journal of Science 32: 1-13.
Chiappone M, Sullivan KM (1991) A comparison of line transect versus linear percentage sampling for evaluating stony coral (Scleractinia and Milleporina) community similarity and area coverage on reefs of the central Bahamas. Coral Reefs 10:139-154.
Chiappone M, Sullivan KM (1997) Rapid assessment of reefs in the Florida Keys: Results from a synoptic survey. In Proc 8th Int Coral Reef Symp 2: 1509-1514.
Chiappone M, Sullivan-Sealey K, Bustamante G, Tschirky J (2001) A rapid assessment of coral reef community structure and diversity patterns at naval station Guantanamo Bay, Cuba. Bulletin of Marine Science 69: 373-394.
Coelho VR, Manfrino C (2007) Coral community decline at a remote Caribbean island: Marine no-take reserves are not enough. Aquatic Conservation: Marine and Freshwater Ecosystems 17: 666-685.
Cortés J (1994) A reef under siltation stress: a decade of degradation. In: Ginsburg RN, editor. Proceedings of the Colloquium on Global Aspects of Coral Reefs: Health, Hazards and History. Miami, Florida: RSMAS, University of Miami. pp. 240-246.
Cortés J (1998) Cahuita and Laguna Gandoca, Costa Rica. CARICOMP. Caribbean Coral Reef, Seagrass and Mangrove Sites. UNESCO, Paris, Francia, pp.107-113.
Cortés J, Guzman HM (1985) Arrecifes coralinos de la Costa Atlantica de Costa Rica. Brenesia 23: 275-292
Cortés J, Risk MJ (1984) El arrecife coralino del Parque Nacional Cahuita, Costa Rica. Revista de Biología Tropical, 32(1), pp.109-121.
Cortés J, Risk MJ (1984) The coral reef of the Cahuita National Park, Costa Rica. Revista de Biología Tropical 32: 109-121.
Cramer KL, Jackson JBC, Angioletti CV, Leonard-Pingel J, Guilderson TP (2012) Anthropogenic mortality on coral reefs in Caribbean Panama predates coral disease and bleaching. Ecology Letters 15: 561-567.
Curran HA, White B (1984) Field Guide to the Cockburn Town Fossil Coral Reef, San Slavador, Bahamas. Proceedings of the second symposium on the geology of the Bahamas, J.W. Teeter (ed.), 71-96
Dahl AL, Macintyre IG, Antonius A (1974) A comparative survey of coral reef research sites. In: Sachetand M-H, Dahl AL (eds.), Comparative investigations of tropical reef ecosystems: background for an integrated coral reef program. Atoll Research Bulletin 172: 37-120.
Davis GE (1982) A century of natural change in coral distribution at the Dry Tortugas – a comparison of reef maps from 1881 and 1976. Bulletin of Marine Science 32: 2608-2623.
De Meyer K (1998) Bonaire, Netherland Antilles. In: Kjerfve B, editor. CARICOMP - Caribbean coral reef, seagrass and mangrove sites. Coastal region and small island papers 3. Paris: UNESCO. pp. 141-150.
Díaz JM, Sánchez JA, Zea SVEN, Garzón-Ferreira J (1996) Morphology and marine habitats of two southwestern Caribbean atolls: Albuquerque and Courtown. Atoll Res Bull 435: 1-33.
Dikou A, Ackerman C, Banks C, Dempsey A, Fox M, Gins M, Hester P, Parnes A, Roach S, Rohde J, Spital C, Tapleshay M, Thomas L (2009) Ecological assessment to detect imminent change in coral reefs of Admiral Cockburn Land and Sea National Park, Turks and Caicos Islands. Marine Ecology 30: 425-436.
Dodge RE, Fairbanks RG, Benninger LK, Maurrasse F (1983) Pleistocene sea levels from raised coral reefs of Haiti. Science 219: 1423-1425.
Dunne RP, Brown BE (1979) Some aspects of the ecology of reefs surrounding Anegada, British Virgin Islands. Atoll Research Bulletin 236: 1-83.
Dustan P (1985) Community structure of reef-building corals in the Florida Keys: Carysfort Reef, Key Largo and Long Key Reef, Dry Tortugas. Atoll Research Bulletin 288: 1-29.
Edmunds PJ (2002) Long-term dynamics of coral reefs in St. John, US Virgin Islands. Coral Reefs 21: 357-367.
Edmunds PJ, Roberts, D.A. and Singer R (1990) Reefs of the northeastern Caribbean I. Scleractinian populations. Bulletin of Marine Science 46: 780-789.
Erhardt H, Werding B (1975) Los corales (Antozoa e Hidrozoa) de la Bahía de Santa Marta, Colombia. Boletín Museo Del Mar 7: 3-50.
Fairbanks RG (1989) A 17,000-year glacio-eustatic sea level record: influence of glacial melting rates on the Younger Dryas event and deep-ocean circulation. Nature 342: 637-642
Farrell TM, D’Elia CF, Lubbers L, Pastor LJ (1983) Hermatypic coral diversity and reef zonation at Cayos Arcas, Campeche, Gulf of Mexico. Atoll Research Bulletin 270: 1-7.
Fenner DP (1988) Some leeward reefs and coral of Cozumel, Mexico. Bulletin of Marine Science 42: 12.
Ferre-D’Amare AR (1985) Coral reefs of the Mexican Atlantic: a review. In Proc 5th Intl Coral Reef Symp 6: 349-354.
Focke JW (1978) Holocene development of coral fringing reefs, leeward off Curaçao and Bonaire (Netherlands Antilles). Marine Geology 28: M31-M41.
Freeland GL (1971) Carbonate sediments in a terriginous province: The reefs of Veracruz, Mexico. PhD thesis: Rice University. 268 p.
García JR, Schmitt C, Heberer C, Winter A (1998) La Parguera, Puerto Rico, USA. CARICOMP - Caribbean coral reef, seagrass and mangrove sites Coastal region and small island papers 3. Paris UNESCO. pp. 195-212.
Garrison VH, Shinn EA, Miller J, Carlo M, Rodriguez RW, Koltes K (2005) Benthic cover on coral reefs of Isla Del Culebra (Puerto Rico) 1991-1998 and a comparison of assessment techniques. USGS Open-File Report: 2005-1398.
Garzón-Ferreira J (1998) Bahía de Chengue, Parque Natural Tayrona, Colombia. CARICOMP - Caribbean coral reef, seagrass and mangrove sites Coastal Region and Small Island Papers 3. Paris: UNESCO.
Garzon-Ferreira J, Kielman M (1993) Extensive mortality of corals in the Colombian Caribbean during the last two decades. In: Ginsburg RN, editor. Proceedings of the Colloquium on Global Aspects of Coral Reefs: Health, Hazards and History. Miami: University of Miami. pp. 247-253.
Geister J (1980a) Calm-water reefs and rough water reefs of the Caribbean Pleistocene. Acta Palaeontologica Polonica 25: 541-556.
Geister J (1980b) Pleistocene reef terraces and coral environments at Santo Domingo and near Boca Chica, southern coast of the Dominican Repulbic. Trnasactions of the Caribbean Geological Conference 9, 2: 689-695 (field trip guide)
Geister J (1986) Recent coral reefs and geology history of Providencia Island (western Caribbean Sea, Columbia). Geología Colombiana 15: 115-134.
Geraldes F, de Calventi IB (1978) Los arrecifes de coral de la costa sur de la Republica Dominicana. Ecología y conservación. Publicaciones de la Universidad Autónoma de Santo Domingo, Colección Ciencia y Tecnología No. 8.
Gischler E (2007) Pleistocene facies of Belize barrier and atoll reefs. Facies 53: 27-41.
Gischler E, Hudson JH (1998) Holocene development of three isolated carbonate platforms, Belize, Central America. Marine Geology 144: 333-347.
Gittings SR (1991) Reef community stability on the Flower Garden Banks, nothwest Gulf of Mexico. Gulf of Mexico Science 16: 161-169.
Gladfelter WB, Gladfelter EH, Monahan RK, Ogden JC, Dill RF (1977) Environmental studies of Buck Island Reef National Monument, St. Croix US Virgin Islands. Special Report of the National Park Service, US Department of Interior. 173 p.
Glynn PW (1973) Aspects of the ecology of coral reefs in the western Atlantic region. In: Jones OA, Endean R, editors. Biology and Geology of coral Reefs. New York: Academia Press. pp. 272-324.
Goldberg WM (1973) The ecology of the coral-octocoral community of the southeast Florida coast: geomorphology, species composition and zonation. Bulletin of Marine Science 23: 465-488.
Goodwin MH, Cole MJC, Stewart WE, Zimmerman BL (1976) Species density and associations in Caribbean reef corals. Journal of Experimental Marine Biology and Ecology 24: 19-31.
Goreau TF (1959) The ecology of Jamaican coral reefs I. Species composition and zonation. Ecology 40: 67-90.
Goreau TF, Goreau NI (1973) The ecology of Jamaican coral reefs II. Geomorphology, zonation and sedimentary phases. Bulletin of Marine Science 23: 399-464.
Goreau TF, Wells JW (1967) The shallow-water Scleractinia of Jamaica: revised list of species and vertical distributional range. Bulletin of Marine Science 17: 442-453.
Greenstein BJ, Curran HA, Pandolfi JM (1998) Shifting ecological baselines and the demise of Acropora cervicornis in the western North Atlantic and Caribbean Province: a Pleistocene perspective. Coral Reefs 17: 249-261.
Greenstein BJ, Pandolfi JM (1997) Preservation of community structure in modern reef coral life and death assemblages of the Florida Keys: Implications for the Quaternary fossil record of coral reefs. Bulletin of Marine Science 6: 431-452.
Grimm DE, Hopkins TS (1977) Preliminary characterization of the octocorallian and scleractinian diversity at the Florida Middle Grounds. Proceedings, 3rd International Coral Reef Symposium 1: 135-141.
Guzman HM, Jackson JBC, Weil E (1991) Short-term ecological consequences of a major oil spill on Panamanian subtidal reef corals, Coral Reefs 10: 1-12.
Heilprin A (1890) The corals and coral reefs of the western waters of the Gulf of Mexico. Proceedings of the Academy of Natural Sciences of Philadelphia 42: 303-316.
Henderson JB (1917) The Cruise of the Tomas Barrera.
Horta-Puga G (2003) Condition of selected reef sites in the Veracruz Reef System (stony corals and algae). Atoll Research Bulletin 496: 360-369.
Hubbard DK, Gill IP, Burke RB, Morelock J (1997) Holocene reef backstepping—southwestern Puerto Rico shelf. In Proceedings of the Eighth International Coral Reef Symposium 2: 1779-1784.
Hubbard DK, Gill IP, Toscano MA (2004) The Holocene Acropora palmata record and recent coral-reef decline. in Lewis, R. D., and Panuska, B. C. (eds.) Proceedings of the 11th Symposium on the Geology of the Bahamas and other Carbonate Regions. Gerace Research Center. pp.1-11.
Hubbard DK, Gladfelter EH, Bythell JC (1994) Comparison of biological and geological perspectives of coral-reef community structure at Buck Island, U. S. Virgin Islands. In: Ginsburg RN, editor. Proceedings of the Colloquium on Global Aspects of Coral Reefs: Health, Hazards and History. Miami: University of Miami. pp. 201-207.
Hubbard DK, Zankl H, van Heerden I, Gill IP (2005) Reef development along the northeastern St. Croix shelf, Buck Island, U. S. Virgin Islands. Journal of Sedimentary Petrology 75: 97-113.
Hughes G (1750) The natural history of Barbados in ten books. London.
Hunter IG, Jones B (1996) Coral associations of the Pleistocene Ironshore Formation, Grand Cayman. Coral Reefs 15: 249-267.
Jaap WC (1981) Stony corals (Milleporina and Scleractinia) NOAA Technical Report CZ/SP-1. Key Largo Coral Reef National Marine Sanctuary Deep Water Resources Survey. NOAA Office of Coastal Zone Management.
Jaap WC, Halas JC, Miller RG (1988) Community dynamics of stony corals (Milleporina and Sclearactinia) at Key Largo National Marine Sanctuary, Florida, during 1981-1986.
Jaap WC, Lyons WG, Dustan P, Halas JS (1989) Stony coral (Scleractinia and Milleporina) community structure at Bird Key Reef, Ft. Jefferson National Monument, Dry Tortugas, Florida. Florida Marine Research Publications No. 46. Florida Marine Research Institute. 31 p.
James NP, Ginsburg RN (1979) The seaward margin of Belize barrier and atoll reefs: Morphology, sedimentology, organism distribution and Late Quaternary history. International Association of Sedimentologists Special Publication No. 3. Oxford: Blackwell Scientific. 191 p.
James NP, Stearn CP, Harrison RS (1977) Field guide book to modern and Pleistocene reef carbonates, Barbados, W. I. Third International Symposium on Coral Reefs. The Atlantic Reef Committee, University of Miami.
Jordan E, Martin E (1987) Chinchorro: Morphology and composition of a Caribbean atoll. Atoll Research Bulletin 310: 1-20.
Jordan-Dahlgren EM, Merino EM, Martin E (1981) Community structure of coral reefs in the Mexican Caribbean. Proceedings of the 4th International Coral Reef Symposium. Manila, Philippines. 2: 303-308.
Kenny JS (1988) Hermatypic scleractinian corals of Trinidad. In: van der Steen LJ, editor. Studies in honour of Dr. Pieter Wagenaar Hummelinck. Amsterdam: Foundation for Scientific Research in Surinam and the Netherlands Antilles. pp. 83-99.
Klaus JS, Budd AF (2003) Comparison of Caribberan coral reef communities before and after Plio-Pleistocene faunal turnover: Analyses of two Dominican Republic reef sequences. Palaios 18: 3-21.
Knowlton N, Lang JC, Keller BD (1990) Case study of natural population collapse: Post-hurricane predation on Jamaican staghorn corals. Smithsonian Contributions to the Marine Sciences No. 21. Washington, DC: Smithsonian Institution Press. 25 p.
Kornicker LS, Bonet F, Cann R, Hoskin CM (1959) Alacran reef, Campeche Bank, México. Publ. Inst. Mar. Sci. Univ. Texas, Port Aransas 6:1-22, 171-185.
Kornicker LS, Boyd DW (1962) Shallow-water geology and environments of Alacran reef complex, Campeche Bank, Mexico. Bulletin of American Association of Petroleum Geologists 46: 640-673.
Kucurko MJ (1977) Preliminary survey of modern marine environments of San Andres Island, Columbia. Tulane Studies in Geology and Paleontology 13: 111-134.
Kühlmann DHH (1971) Die Korallenriffe Kubas II. Zur Ökologie der Bankriffe und ihrer Korallen. Internationale Revue der gesamten Hydrobiologie 56: 145-199.
Kühlmann DHH (1975) Charakterisierung der Korallenriffe vor Veracruz/Mexiko. Internationale Revue der gesamten Hydrobiologie 60: 495-521.
Lara M, Padilla C, Garcia C, Espejel JJ (1992) Coral reef of Veracruz Mexico I. Zonation and Community Proceedings of the 7th International Coral Reef Symposium, Guam, 1: 535-544.
Laydoo RS (1990) The shallow water scleractinians (stony corals) of Tobago, West Indies. Caribbean Marine Studies 1: 29-36.
Lewis JB (1960) The coral reefs and coral communities of Barbados, W. I. Canadian Journal of Zoology 38: 1133-1144.
Lewis JB (1975) A preliminary description of the coral reefs of the Tobago Cays, Grenadines, West Indies. Atoll Research Bulletin 178: 1-9.
Lewis JB (1984) The Acropora inheritance: A reinterpretation of the development of fringing reef in Barbados, West Indies. Coral Reefs 3: 117-122.
Liddell WD, Ohlhorst S (1981) Geomorphology and community composition of two adjacent reef areas, Discovery Bay, Jamaica. Journal of Marine Research 39:791-804.
Liddell WD, Ohlhorst S (1987) Patterns of reef community structure, North Jamaica. Bulletin of Marine Science 40: 311-329.
Liddell WD, Ohlhorst SL (1988) Hard substrata community patterns, 1-120 m, north Jamaica. Palaios 3: 413-423.
Lighty RG (1977) Relict shelf-edge Holocene coral reef: Southeast coast of Florida, Third International Coral Reef Symposium, Miami, Florida, pp. 215-221.
Lighty RG, Macintyre IG, Stuckenrath R (1978) Submerged early Holocene barrier reef south-east Florida shelf. Nature 276: 59-60.
Lighty RG, Macintyre IG, Stuckenrath R (1982) Acropora palmata reef framework: A reliable indicator of sea level in the western Atlantic for the past 10,000 years. Coral Reefs 1:125-130
Lirman D, Fong P (1997) Susceptibility of coral communities to storm intensity, duration, and frequency. Proceedings of the 8th International Coral Reef Symposium. Panama City, Panama 1:561-566.
Logan BW (1969) Carbonate sediments and reefs, Yucatán Shelf, Mexico. American Association of Petroleum Geologists Special Publication 11: 1-198.
Macintyre IG (1968) Preliminary mapping of the insular shelf off the west coast of Barbados, WI. Caribbean Journal of Science 8: 95-100
Macintyre IG, Adey WH (1990) Buck Island Bar, St. Croix, USVI: A reef that cannot catch up with sea level. Atoll Research Bulletin 336: 1-7.
Macintyre IG, Aronson RB (1997) Field guide book to the reefs of Belize, p. 203-222. In: H.A. Lessios and I.G. Macintyre (eds.) Proceedings of the 8th International Coral Reef Symposium Vol. 1. Smithsonian Tropical Research Institute, Panama.
Macintyre IG, Burke RB, Stuckenrath R (1977) Thickest recorded Holocene reef section, Isla Perez core hole, Alacran Reef, Mexico. Geology 5: 749-754.
Macintyre IG, Burke RB, Stuckenrath R (1981) Core holes in the outer fore reef off Carrie Bow Cay, Belize: a key to the Holocene history of the Belizean barrier reef complex. In Proc. 4th Int. Coral Reef Symp 1: 567-574.
Macintyre IG, Glynn PW (1976) Evolution of modern Caribbean fringing reef, Galeta Point, Panama. American Association of Petroleum Geologists Bulletin 60: 1054-1072.
Macintyre IG, Glynn PW, Toscano MA (2007) The demise of a major Acropora palmata bank–barrier reef off the southeast coast of Barbados, West Indies. Coral Reefs 26: 765-773.
Macintyre IG, Raymond B, Stuckenrath R (1983) Recent history of a fringing reef, Bahia Salina Del Sur, Vieques Island, Puerto Rico. Atoll Research Bulletin 268: 1-7.
Marszalek DS (1977) Florida reef tract marine habitats and ecosystems: Maps published in cooperation with State of Florida Department of Natural Resources; U.S. Department of Interior Bureau of Land Management, New Orleans Outer Continental Shelf Office; and University of Miami Rosenstiel School of Marine and Atmospheric Science, scale 1:30,000, 9 sheets.
McClanahan TR, Muthiga NA (1998) An ecological shift in a remote coral atoll of Belize over 25 years. Environmental Conservation 25: 122-130.
Mesolella KJ (1967) Zonation of uplifted Pleistocene coral reefs on Barbados, West Indies. Science 156: 638-640.
Miller JA, Macintyre IG (1977) Field Guidebook to the Reefs of Belize. 3rd International Symposium on Coral Reefs. Miami: The Atlantic Reef Committee. 36 p.
Milliman JD (1967) Carbonate sedimentation on Hogsty Reef, a Bahamian atoll. Journal of Sedimentary Petrology 37: 658-676.
Milliman JD (1969) Four southwestern Caribbean Atolls: Courtown Cays, Albuquerque Cays, Roncador Bank and Serrana Bank. Atoll Research Bulletin 129: 1-41.
Moore DR (1958) Notes on Blanquilla Reef, the most northerly coral formation in the western Gulf of Mexico. Publications of the Institute of Marine Science 5: 151-155.
Morelock J, Schneidermann N, Bryant WR (1977) Shelf reefs, Southwestern Puerto Rico. In: Frost SH, Weiss MP, Saunders JB, editors. Reefs and related carbonates – ecology and sedimentology. Tulsa: American Association of Petroleum Geologists Studies in Geology No. 4. pp. 17-25.
Murdoch TJT, Aronson RB (1999) Scale-dependent spatial variability of coral assemblages along the Florida Reef Tract. Coral Reefs 18:341-351.
Murray JA (1991) The coral reef at Akumal. In: Murray JA (ed.) The islands and the sea: five centuries of nature writing from the Caribbean. USA: Oxford University Press. pp. 309-324.
Nagelkerken I, Nagelkerken WP (2004) Loss of coral cover and biodiversity on shallow Acropora and Millepora reefs after 31 years on Curaçao, Netherlands Antilles. Bulletin of Marine Science 74: 213-223
Nelson TH (1991) Salt tectonics and lystric-normal faulting. In: Salvador A (ed.), Gulf of Mexico Basin. The Geology of North America, Volume J. Geological Society of America. pp. 73-89
Newell ND, Rigby JK (1957) Geological studies on the Great Bahama Bank. Society of Economic Paleontology and Mineralogy Special Publication No. 5: 15-79.
Nutting CC (1919) Barbados-Antigua Expedition: Narrative and Preliminary Report of a Zoological Expedition from the University of Iowa to the Lesser Antilles Under the Auspices of the Graduate College (Vol. 8, No. 3). The University, Iowa City
Ogden JC, Ogden NB (1996) The coral reefs of the San Blas Islands: revisited after 20 years. Biological Conservation 76: 215-215.
Ott B (1975) Community patterns on a submerged barrier reef at Barbados, West Indies. Internationale Revue der gesamten Hydrobiologie 60: 719-736.
Ott B, Auclair AN (1977) Cluster‐analytic definition of species ecological groups for a submerged barrier reef in Barbados, West Indies. Internationale Revue der gesamten Hydrobiologie und Hydrographie, 62(1), pp.41-51.
Pandolfi JM, Budd AF (2008) Morphology and ecological zonation of Caribbean reef corals: the Montastraea ‘annularis’ species complex. Mar Ecol Prog Ser 369: 89-102.
Pandolfi JM, Greenstein BJ (1997) Preservation of community structure in death assemblages of deep-water Caribbean reef corals. Limnology and Oceanography 42: 1505-1516.
Pandolfi JM, Jackson JBC (2001) Community structure of Pleistocene coral reefs of Curacao, Netherlands, Antilles. Ecological Monographs 71: 49-67.
Pandolfi JM, Jackson JBC (2006) Ecological persistence interrupted in Caribbean coral reefs. Ecology Letters 9: 818-826.
Pandolfi JM, Jackson JBC (2007) Broad scale patterns in Pleistocene coral reef communities from the Caribbean: Implications for ecology and management. In: Aronson RB (ed.), Geological Approaches to Coral Reef Ecology. Springer, N.Y.
Parker C, Oxenford HA (1998) Barbados. In: Kjerfve B (ed.), CARICOMP - Caribbean coral reef, seagrass and mangrove sites Coastal region and small island papers 3. Paris: UNESCO. pp. 177-186.
Peckol PM, Curran HA, Floyd EY, Robbart ML, Greenstein BJ, Buckman KL (2003) Belize. Assessment of Selected Reef Sites in Northern and South-Central Belize, Including Recovery from Bleaching and Hurricane Disturbances (Stony Corals, Algae and Fish). Atoll Research Bulletin.
Peckol PM, Curran HA, Greenstein BJ, Floyd EY, Robbart ML (2003) Assessment of coral reefs off San Salvador Island, Bahamas (stony corals, algae and fish populations). In: Lang JC, editor. Status of Coral Reefs in the Western Atlantic: Results of Initial Surveys, Atlantic and Gulf Rapid Reef Assessment (AGRRA) Program: Atoll Research Bulletin 496: 124-145.
Porter JW (1972) Patterns of species diversity in Caribbean reef corals. Ecology 745-748.
Porter JW, Battey JF, Smith GJ (1982) Perturbation and change in coral reef communities. Proceedings of the National Academy of Sciences 79: 1678-1681.
Porter JW, Meier OW (1992) Quantification of loss and change in Floridian reef coral populations. American Zoologist 32: 625-640.
Pressick ML (1970) Zonation of stony coral of a fringe reef southeast of Icacos Island, Puerto Rico. Caribbean Journal of Science 10: 137-139.
Purdey EG, Gischler E (2003) The Belize margin revisited. 1. Holocene marine facies: International Journal of Earth Science, v. 92, p. 532–551.
Purdy EG, Pusey WC, Wantland KF (1975) Continental shelf of Belize - Regional shelf attributes. In: Wantland KF, Pusey III WC (eds.) Belize Shelf - Carbonate sediments, clastic sediments, ecology. Tulsa: American Association of Petroleum Geologists Studies in Geology No. 2. pp. 1-52.
Rannefeld JW (1972) The stony corals of Enmedio Reef of Veracruz, Mexico. MSc Thesis: Texas A&M University. 104 p.
Riegl B, Moyer RP, Walker BK, Kohler K, Gilliam D, Dodge RE (2008) A tale of germs, storms, and bombs: geomorphology and coral assemblage structure at Vieques (Puerto Rico) compared to St. Croix (US Virgin Islands). Journal of Coastal Research, pp. 1008-1021.
Riegl B, Purkis SJ, Keck J, Rowlands GP (2009) Monitored and modeled coral population dynamics and the refuge concept. Marine Pollution Bulletin, 58(1), pp.24-38.
Rigby JK, Macintyre IG (1966) The Isla de Lobos and associated reefs, Veracruz, Mexico. Brigham Young University Geology Studies 13: 3-46.
Rigby JK, Roberts HH (1976) Geology, reefs and marine communities of Grand Cayman Island, British West Indies. Brigham Young University Geology Studies Special Publication No. 4. pp. 1-95.
Roberts HH (1971) Environments and organic communities of North Sound, Grand Cayman Island, B.W.I. Caribbean Journal of Science 11: 67-79.
Roberts HH (1972) Coral reefs of St. Lucia, West Indies. Caribbean Journal of Science 12: 179-190.
Roberts HH (1994) Reefs and lagoons of Grand Cayman. In The Cayman Islands (pp. 75-104). Springer, Dordrecht.
Roberts HH, Murray SP, Suhayda JN (1977) Physical processes in a fore-reef shelf environment (No. TR-240). LOUISIANA STATE UNIV BATON ROUGE COASTAL STUDIES INST.
Robertson DR, Glynn PW (1977) Field guidebook to the reefs of San Blas Islands, Panama. 3rd International Symposium on Coral Reefs. Miami: The Atlantic Reef Committee. 15 p.
Rogers CS, Miller J (2006) Permanent ‘phase shifts’ or reversible declines in coral cover? Lack of recovery of two coral reefs in St. John, US Virgin Islands. Marine Ecology Progress Series 306: 103-114.
Roos PJ (1971) The shallow-water stony corals of the Netherlands Antilles. Studies on the Fauna of Curacao and Other Caribbean Islands 130: 1-108.
Roy RE (2004) Akumal’s reefs: Stony coral communities along the developing Mexican Caribbean coastline. Revista de Biología Tropical 52: 869-881.
Ruíz-Rentería F, van Tussenbroek BI, Jordán-Dahlgren E (1998) Puerto Morelos, Quintana Roo, Mexico. In: Kjerfve B, editor. CARICOMP—Caribbean coral reef, seagrass and mangrove sites. Coastal region and small island papers Vol. 3, Paris: UNESCO. pp. 187–193.
Rützler K, Macintyre IG (1982) The Atlantic barrier reef ecosystem at Carrie Bow Cay, Belize, I: Structure and communities. Smithsonian Contributions to the Marine Sciences No. 12. Washington DC: Smithsonian Institution Press.
Ryan JD, Miller LJ, Zapata Y, Downs O, Chan R (1998) Great Corn Island, Nicaragua. In: Kjerfve B, editor. CARICOMP - Caribbean coral reef, seagrass and mangrove sites Coastal region and small island papers 3. Paris: UNESCO. pp. 95-106.
Rylaarsdam KW (1983) Life histories and abundance patterns of colonial corals on Jamaican reefs. Marine Ecology Progress Series 13: 249-260.
Scatterday JW (1974) Reefs and associated coral assemblages off Bonaire, Netherlands Antilles, and their bearing on Pleistocene and Recent reef models. Proceedings of the 2nd International Coral Reef Symposium. Brisbane, Australia. 2: 85-106.
Secretaría de Marina (1987) Evaluación de los corales escleractinios del sistema arrecifal del puerto de Veracruz. México: Dirección General de Oceanografía. 119 pp.
Shinn EA (1980) Geologic history of Grecian Rocks, Key Largo coral reef marine sanctuary. Bulletin of Marine Science 30: 646-656.
Shinn EA, Hudson JH, Halley RB, Lidz B, Robbin IG, Macintyre IG (1982) Geology and sediment accumulation rates at Carrie Bow Cay, Belize In: K Rutzler and IG Macintyre (eds). The Atlantic Barrier Reef Ecosystem at Carrie Bow Cay, Belize, Scientific Reports 1, Smithsonian Contributions to the Marine Sciences No.12: Pp. 63-75, Washington, D.C.: Smithsonian Institution Press
Shinn EA, Hudson JH, Robbin DM, Lidz B (1981) Spurs and grooves revisited: construction versus erosion, Looe Key Reef, Florida. Proceedings of the 4th International Coral Reef Symposium. Manila, Philippines. 1: 475-483.
Somerfield PJ, Jaap WC, Clarke KR, Callahan M, Hackett K, Porter J, Lybolt M, Tsokos C, Yanev G (2008) Changes in coral reef communities among the Florida Keys, 1996–2003. Coral Reefs 27: 951-965.
Stearn CW, TP Scoffin, Martindale W (1977) Calcium carbonate budget of a fringing reef on the west coast of Barbados. Bulletin of Marine Science 27: 479-510.
Stemann TA, Johnson KG (1992) Coral assemblages, biofacies, and ecological zones in the mid‐Holocene reef deDosits of the Enriquillo Valley, Dominican Republic. Lethaia, 25: 231-241.
Stoddart DR (1962) Three Caribbean atolls: Turneffe Islands, Lighthouse Reef, and Glover’s Reef, British Honduras. Atoll Research Bulletin 87: 1-151.
Storr JF (1964) Ecology and oceanography of the coral-reef tract, Abaco Island, Bahamas. Geological Society of America Special Papers 79: 1-94.
Szmant-Froelich A (1972) The zonation and ecology of the Jobos Bay coral reefs. Aguirre Power Project, Environmental Studies 1972 Annual Report, Puerto Rico Nuclear Center 162: 174-224.
Tebbutt GE (1975) Paleoecology and diagenesis of Pleistocene limestone on Ambergris Cay, Belize, Am. Assoc. Pet. Geol. Stud. Geol. 2: 297-331
Tomascik T., Sander F. (1987) Effects of eutrophication on reef-building corals. Marine Biology 94:53-75.
Toscano MA, Lundberg J (1998) Early Holocene sea-level record from submerged fossil reefs on the southeast Florida margin. Geology 26: 255-258.
Van der Horst CJ (1927) Resultaten fleener reis van Dr. JC Van der Horst in 1920, in bijdragen tot de kennis der fauna van Curaçao. Bijdragen Dierkunde 25: 1-164.
van der Land J (1977) The Saba Bank, a large atoll in the northeastern Caribbean. FAO Fisheries Report, 200, pp.469-481.
van Duyl F (1985) Atlas of the living reefs of Curacao and Bonaire (Netherlands Antilles). Utrecht: Foundation for scientific research in Surinam and the Netherlands Antilles No. 117. 37 p.
Van’t Hof T (1983) Guide to the Bonaire Marine Park, a guide for snorkelers and divers. Curacao: STINAPA Documentation Series No. 11. 151 p.
Vargas-Angel B, Thomas JD, Hoke SM (2003) High-latitude Acropora cervicornis thickets off Fort Lauderdale, Florida, USA. Coral Reefs 22: 465-473.
Vaughan TW (1916) The results of investigations of the ecology of the Floridian and Bahaman shoal-water corals. Proceedings of the National Academy of Sciences of the United States of America, 2: 95.
Vaughan TW (1919) Fossil corals from Central America, Cuba, and Porto Rico: with an account of the American Tertiary, Pleistocene, and recent coral reefs (Vol. 103). US Government Printing Office.
Villalobos A (1971) Estudios ecológicos en un arrecife coralino en Veracruz, México. In: Symposium on investigations and resources of the Caribbean Sea and adjacent regions. Paris: UNESCO and FAO. pp. 532-545.
Wantland KF, Pusey III WC (1975) Belize Shelf - Carbonate sediments, clastic sediments, ecology. AAPG Studies in Geology No. 2. AAPG, Tulsa.
Wapnick CM, Precht WF, Aronson RB (2004) Millenial-scale dynamics of staghorn coral in Discovery Bay, Jamaica. Ecology Letters 7: 354-361.
Weiss MP, Goddard DA, Picard X (1978) Marine geology of reefs and inner shelf, Chichiriviche, Estado Falcón, Venezuela. Marine Geology 28: 211-244.
Werding B, Sánchez H (1989) The coral formations and their distributional pattern along a wave exposure gradient in the area of Santa Marta, Colombia. Medio Ambiente 10: 61-68.
Wheaton J (1981) Octocorals. In: NOAA Technical Report CZ/SP-1. Key Largo Coral Reef National Marine Sanctuary Deep Water Resources Survey. NOAA Office of Coastal Zone Management. pp. 15-21.
Wheaton JL, Jaap WC (1988) Corals and other prominent benthic Cnidaria of Looe Key National Marine Sanctuary, Florida. Florida Marine Research Publications No. 43. Florida Department of Natural Resources, Bureau of Marine Research.
Wigley P (1977) Facies analysis of Holocene carbonate sediments and Tertiary-Pleistocene limestones on and around Barbuda, West Indies. In: Frost SH, Weiss MP, Saunders JB, editors. Reefs and related carbonates – ecology and sedimentology. Tulsa: American Association of Petroleum Geologists Studies in Geology 4: 299-312.
Williams ID, Polunin NVC (2001) Large-scale associations between macroalgal cover and grazer biomass on mid-depth reefs in the Caribbean. Coral Reefs 19: 358-366.
Witman JD (1992) Physical disturbance and community structure of exposed and protected reefs: a case study from St. John, U.S.Virgin Islands. American Zoologist 32: 641-654.
Woodley JD, Robinson E (1977) Field guidebook to the modern and ancient reefs of Jamaica. 3rd International Symposium on Coral Reefs. Miami: The Atlantic Reef Committee. 33 p.
